# Supplementary material for: A Multi-Omics Protocol for Swine Feces to Elucidate Longitudinal Dynamics in Microbiome Structure and Function
Source: Microorganisms. 2020 Nov 28;8(12):1887. doi: 10.3390/microorganisms8121887 (PMC7760263; doi:10.3390/microorganisms8121887)
Supplement: Supplementary file 1 [file microorganisms-08-01887-s001.zip]

Archive with 6 entries (6 files):
- microorganisms-939054-supplementary.pdf
- Table_S4_nmds_data_16S_metaprot_metabolome.xlsx
- Table_S5_data_heatmap_intestinals.csv
- Table_S6_frequent_families.xlsx
- Table_S7_frequent_proteins.xlsx
- Table_S8_prophane_output_all_protein_groups.xlsb
