# Supplementary material for: A Multi-Omics Protocol for Swine Feces to Elucidate Longitudinal Dynamics in Microbiome Structure and Function
Source: Microorganisms. 2020 Nov 28;8(12):1887. doi: 10.3390/microorganisms8121887 (PMC7760263; doi:10.3390/microorganisms8121887)
Supplement: Supplementary file 1 [file microorganisms-08-01887-s001.zip › Table_S4_nmds_data_16S_metaprot_metabolome.xlsx]

## Sheet: NMDS_16S_rRNA_gene
day	animal	earmark	Lactobacillus	Clostridium_sensu_stricto_1	Not assigned	Prevotella_9	Prevotella_9	Megasphaera	Prevotellaceae_NK3B31_group	Methanosphaera	Terrisporobacter	Phascolarctobacterium	Lactobacillus	Subdoligranulum	Lactobacillus	Prevotellaceae_UCG-003	Prevotellaceae_NK3B31_group	Prevotella_7	Turicibacter	Ruminococcaceae_UCG-008	Prevotella_1	Rikenellaceae_RC9_gut_group	Prevotellaceae_NK3B31_group	Romboutsia	Prevotella_2	Prevotellaceae_NK3B31_group	Lactobacillus	Shuttleworthia	Campylobacter	Agathobacter	Subdoligranulum	Blautia	Prevotella_9	Rikenellaceae_RC9_gut_group	Acidaminococcus	Ruminococcaceae_UCG-005	Treponema_2	Escherichia/Shigella	Prevotellaceae_NK3B31_group	Desulfovibrio	Collinsella	Anaerovibrio	Anaerovibrio	Treponema_2	Phascolarctobacterium	Rikenellaceae_RC9_gut_group	dgA-11_gut_group	Agathobacter	Parabacteroides
0	pig 3	7936	0.051266	0.0865937	0.076397	0.0317353	0.0210523	0.0312804	0.0193581	0.0360336	0.010385	0.0167854	0.0229034	0.0116556	0.0179776	0.0157814	0.0325667	0.000486305	0.00235309	0.00988297	0.0344492	0.0066514	0.0146519	0.00188247	0.00588272	0.0150441	0.00484736	0.0638471	0.0139617	0.00432968	0.0204719	0.00889468	0.00614941	0.00464343	0.0372259	0.00378063	7.84363e-05	0.00636903	0.00373357	0.0109183	0.00539642	0.000988297	0.00806325	0.000298058	0.00767107	0.00222759	0.00374925	0.000815737	0.00453362
2	pig 3	7936	0.0688846	0.109984	0.0992849	0.0461304	0.0407033	0.0367601	0.00920063	0.032068	0.0140059	0.0207191	0.0258918	0.0323506	0.0188818	0.0138363	0.011787	0.00527164	0.00773079	0.0179773	0.00578043	0.0166346	0.00794279	0.00511617	0.0158573	0.00806999	0.0035898	0.0133699	0.00216236	0.0093985	0.0111086	0.0162248	0.00489004	0.00785799	0.00368873	0.00319408	0.00155464	0.000169597	0.00688281	0.00741987	0.00903104	0.00227543	0.00349087	0.000522924	0.0142179	0.0115467	0.00279835	0.0017949	0.00275595
4	pig 3	7936	0.0639244	0.0932074	0.0810073	0.0390906	0.0314096	0.0427142	0.0219098	0.0379293	0.0119762	0.0136411	0.0259251	0.026219	0.0165932	0.016887	0.00429521	0.0345435	0.00710738	0.016957	0.00268625	0.0159496	0.00920602	0.00633788	0.0190416	0.00693949	0.00151102	0.0427702	0.00610003	0.0120182	0.00671563	0.00842253	0.00818468	0.0114865	0.00537251	0.0052326	0.00970969	0.00270024	0.00647779	0.00765303	0.00947184	0.00285414	0.00640783	0.00207065	0.0115425	0.00829661	0.00173487	0.00394544	0.00310598
7	pig 3	7936	0.046912	0.0610849	0.0501322	0.0427177	0.0308903	0.0297573	0.0511658	0.0443875	0.0243107	0.00761325	0.0146103	0.0255829	0.0106943	0.00816984	0.00242511	0.0486413	0.00166975	0.0182082	0.015147	0.00560558	0.00186853	0.00568509	0.0189636	0.00329974	0.00145109	0.00471107	0.00196792	0.0321824	0.00695728	0.0114696	0.0130002	0.0110323	0.053591	0.00363766	0.00602302	0.00111317	0.0110124	0.00687777	0.0108534	0.00876618	0.0194804	5.96338e-05	0.00218657	0.00322023	0.00186853	0.00385632	0.0025245
14	pig 3	7936	0.0641991	0.0402335	0.07775	0.0337766	0.0365103	0.074966	0.0668489	0.0401496	0.0149764	0.00741275	0.0144565	0.00325356	0.0102135	0.0119241	0.00898922	0.0176598	0.000570211	0.0150938	0.00295168	0.00353867	0.00955943	0.00053667	0.00531638	0.00286783	0.00179449	0.00174418	0.00778171	0.0147249	0.00120751	0.0189008	0.0140037	0.00613816	0.0555118	0.00375669	0.0178778	0.000486357	0.0034045	0.0101632	0.0146746	0.000754692	0.01018	0.000436044	0.00910661	0.00550086	0.00437721	0.00107334	0.00199574
21	pig 3	7936	0.0274053	0.0712199	0.051704	0.0364173	0.0403543	0.0664678	0.0356791	0.0536264	0.018547	0.00598241	0.0121955	0.0113804	0.010104	0.00785864	0.00828925	0.0276975	0.0114112	0.0256213	0.00482899	0.00991941	0.00565945	0.0086891	0.00269131	0.00190699	0.0237605	0.0140717	0.010673	0.00407542	0.0170706	0.013149	0.00678211	0.0114419	0.0443067	0.00276821	0.0179626	0.0151175	0.00193775	0.00881213	0.0208231	0.0020454	0.00841228	0.00247601	0.00373708	0.00435224	0.00473671	0.00735113	0.00453679
22	pig 3	7936	0.0288441	0.0483701	0.0519435	0.0499985	0.0524864	0.0599801	0.0394741	0.0345737	0.0142487	0.00633274	0.0184705	0.0156208	0.0133892	0.00877537	0.00812702	0.0329001	0.00238232	0.0308646	0.00918247	0.00375441	0.004448	0.00278942	0.0162993	0.00167365	0.0268689	0.0145955	0.00830795	0.00811194	0.00583517	0.0216519	0.0111125	0.00960466	0.0410271	0.0032116	0.0094388	0.00535267	0.00416152	0.00420675	0.022828	0.00461385	0.0107958	0.00422183	0.00304575	0.00514158	0.00303067	0.00933325	0.0032116
23	pig 3	7936	0.112312	0.0330459	0.0579083	0.0533394	0.0371376	0.0638349	0.0412294	0.0327706	0.0133211	0.0113394	0.0208807	0.0117615	0.0173028	0.0086055	0.0060367	0.0384037	0.00350459	0.0120367	0.00293578	0.00209174	0.00566972	0.00330275	0.00849541	0.00234862	0.0120917	0.00761468	0.00755963	0.0160917	0.014844	0.0157248	0.0158532	0.0110459	0.0223853	0.00346789	0.00913761	0.00093578	0.0046422	0.00462385	0.0149725	0.00851376	0.0142752	0.00388991	0.00288073	0.00388991	0.00297248	0.00777982	0.00405505
25	pig 3	7936	0.0427338	0.0351786	0.0698345	0.0345925	0.0341649	0.040548	0.0780708	0.036715	0.0211452	0.0119268	0.00563871	0.00858478	0.00521106	0.00742853	0.00777699	0.0346876	0.00280352	0.0139225	0.00715926	0.00432407	0.00586046	0.00375386	0.0115942	0.00457749	0.0065257	0.0182466	0.0297775	0.0182308	0.0104221	0.0113883	0.010929	0.00711174	0.0257385	0.00448246	0.0359864	0.0107547	0.00593965	0.00532193	0.00601885	0.00848974	0.0156332	0.0138909	0.002756	0.005512	0.00278768	0.00814128	0.0060822
30	pig 3	7936	0.104158	0.0347491	0.0777596	0.0320721	0.0359659	0.0621718	0.0283705	0.0536798	0.0174962	0.0103492	0.0201219	0.00589185	0.0188795	0.00910674	0.00388093	0.0218383	0.00165228	0.017842	0.00427799	0.00489279	0.0065835	0.00327894	0.00285626	0.00207495	0.0252709	0.0388221	0.00662192	0.0125138	0.0104516	0.0129621	0.0137562	0.00887619	0.0401158	0.00464944	0.0160617	0.000563568	0.0102211	0.00594308	0.0168302	0.0026001	0.00680124	0.00181879	0.00174194	0.00840229	0.0018316	0.0029075	0.00461101
0	pig1	7444	0.11693	0.0581398	0.114628	0.0157767	0.0117981	0.0450155	0.0322165	0.0289636	0.0135622	0.0218196	0.0246847	0.0356821	0.0191172	0.0186168	0.0237964	0.000813232	0.00337804	0.0178786	0.00939596	0.00914573	0.00902062	0.00324042	0.000450405	0.0206686	0.00410369	0.00340306	0.0145381	0.00156391	0.00615554	0.00794465	0.00708137	0.00611801	0.0201556	0.00560504	0.000375338	0.00461665	0.00783205	0.0108097	0.00670604	0.00462917	0.0102342	0.0024397	0.00613052	0.00317786	0.00620559	0.00464168	0.00925833
4	pig1	7444	0.0516892	0.0784923	0.0690368	0.0279572	0.033597	0.0175523	0.0360726	0.0444672	0.0168823	0.0158772	0.0334853	0.0395719	0.0235458	0.0158772	0.00519311	0.038939	0.00686831	0.0166031	0.00400186	0.0106468	0.00711028	0.0135877	0.021852	0.0112052	0.00428106	0.0254444	0.00593765	0.0209027	0.00772452	0.00536063	0.00660772	0.00880409	0.0051745	0.00912052	0.0166589	0.00724058	0.00610517	0.00543509	0.00591903	0.00416938	0.00677524	0.00199162	0.0123034	0.00668218	0.00249418	0.00217776	0.00303397
7	pig1	7444	0.0594395	0.0831861	0.0748221	0.0190783	0.01843	0.0248002	0.0336667	0.0423387	0.0315919	0.0300034	0.0210721	0.0338288	0.0180572	0.00842883	0.0162741	0.00883407	0.0059326	0.0180734	0.0580131	0.006273	0.00917446	0.00726176	0.015334	0.0328238	0.00285284	0.00494383	0.00554358	0.00591639	0.00883407	0.0107468	0.00427925	0.00697	0.000534907	0.00395507	0.00883407	0.000340395	0.016339	0.00649993	0.00682411	0.0101146	0.00948244	0.00534907	0.00508972	0.00445756	0.00230172	0.00547874	0.0047007
21	pig1	7444	0.0335916	0.0851478	0.0903459	0.0185203	0.0229992	0.00810775	0.0138453	0.044658	0.0274781	0.0319406	0.0219204	0.0217406	0.0203021	0.0101183	0.00733948	0.0192069	0.021855	0.0205309	0.0274617	0.0157415	0.00518177	0.0134203	0.00843468	0.0085818	0.0319243	0.00534523	0.0175069	0.00985681	0.00758467	0.00601543	0.00694717	0.0129463	0.00259906	0.00575389	0.00478946	0.0254838	0.00604812	0.00627697	0.0124232	0.00475677	0.00469138	0.0026481	0.00241925	0.00771544	0.00277887	0.00936642	0.00595005
22	pig1	7444	0.115185	0.0320114	0.0803595	0.0331866	0.0301576	0.0597689	0.0143671	0.0355204	0.0128939	0.0220802	0.0182402	0.0324417	0.0169823	0.0197133	0.0056773	0.0265658	0.00981528	0.0137712	0.0185216	0.023603	0.00420418	0.00294624	0.0149298	0.00599179	0.0047504	0.0029959	0.0325907	0.00332693	0.00225106	0.00163864	0.00946769	0.00829251	0.0043366	0.00476695	0.00152278	0.00456833	0.00615731	0.00696835	0.0117188	0.00264831	0.00233382	0.00420418	0.00294624	0.0134401	0.00771319	0.00231727	0.00551178
23	pig1	7444	0.134194	0.0333818	0.0795546	0.0283907	0.0224903	0.0519722	0.0215204	0.038474	0.0139832	0.0175194	0.0141044	0.027542	0.0148925	0.0212779	0.00347559	0.0167313	0.00685015	0.00949725	0.0139428	0.0284311	0.00414242	0.0026269	0.0111744	0.00755739	0.00220255	0.00482945	0.0143267	0.00703201	0.00317249	0.00113159	0.00850711	0.012993	0.00406159	0.00515276	0.00193986	0.00284918	0.012993	0.00460718	0.00800194	0.00252586	0.00416263	0.00452635	0.00422325	0.0170748	0.0120433	0.0020409	0.00561752
25	pig1	7444	0.0613169	0.0782716	0.0625309	0.0281893	0.0165226	0.0259877	0.0314609	0.0346708	0.0406379	0.0175309	0.0179218	0.0342798	0.016358	0.0117078	0.00685185	0.00598765	0.0216255	0.0107613	0.0119136	0.0295062	0.00679012	0.0153292	0.00438272	0.0127366	0.00380658	0.00524691	0.00837449	0.00783951	0.00296296	0.00218107	0.0100617	0.0165638	0.0018107	0.0103292	0.00442387	0.0160494	0.0119959	0.00676955	0.00623457	0.00238683	0.00263374	0.0197942	0.00337449	0.00973251	0.0121811	0.00255144	0.00409465
30	pig1	7444	0.0843235	0.0991398	0.0609455	0.01651	0.0546909	0.051757	0.0144696	0.0619324	0.0475162	0.0178969	0.0372341	0.0201774	0.0362072	0.00789491	0.00670801	0.0182837	0.0190972	0.0127359	0.00828166	0.0153764	0.0110689	0.0162833	0.00237381	0.00698806	0.011589	0.001667	0.00169367	0.013576	0.00760152	0.00946856	0.00386744	0.00630793	0.00420084	0.00816163	0.000160032	0.00262719	0.00225378	0.00706808	0.0114023	0.00528106	0.00436087	0.00325398	0.00144029	0.00406748	0.00350737	0.00325398	0.00304061
0	pig 2	7460	0.0525296	0.10346	0.0982288	0.0481862	0.0405969	0.0401065	0.0101813	0.0325872	0.013147	0.0221607	0.0255584	0.0330426	0.01909	0.0154238	0.0129718	0.00588462	0.00790454	0.0189966	0.0072974	0.017794	0.00844163	0.00447184	0.0148166	0.00876855	0.00290728	0.0122713	0.00244025	0.0130536	0.00970262	0.0184361	0.00537088	0.00900207	0.00321085	0.00371291	0.00126099	0.000175137	0.00750756	0.00814973	0.00791621	0.0025103	0.00244025	0.00084066	0.0136257	0.0118743	0.00166964	0.00291896	0.00295399
2	pig 2	7460	0.071334	0.146883	0.0880625	0.0384737	0.0377464	0.0340352	0.00719867	0.0374853	0.019787	0.0141363	0.0278249	0.0447213	0.0210552	0.0100707	0.00809384	0.00458775	0.0125324	0.0209806	0.00499804	0.0116745	0.00617295	0.00729192	0.0106488	0.00652729	0.00432666	0.0101453	0.00134276	0.00682568	0.0112083	0.0182018	0.00481155	0.00675109	0.00236848	0.00326365	0.000428936	0.000111896	0.00509129	0.00585591	0.0108913	0.00190224	0.00281606	0.000615431	0.0159825	0.00710543	0.00134276	0.00193954	0.00205144
4	pig 2	7460	0.07116	0.0434909	0.0598604	0.048174	0.045435	0.0608808	0.0200215	0.0333727	0.0125134	0.00870032	0.0571214	0.0343394	0.044189	0.00899033	0.00165414	0.0401396	0.00303974	0.0219764	0.00714286	0.00577873	0.00307197	0.00778733	0.00824919	0.00577873	0.00988185	0.0315789	0.000827068	0.0240279	0.00928034	0.0108163	0.0111278	0.0105908	0.00835661	0.00556391	0.0092159	0.00103115	0.00731472	0.00422127	0.0108271	0.00358754	0.007884	0.00161117	0.00800215	0.00483351	0.000268528	0.00251343	0.00147154
7	pig 2	7460	0.0398727	0.0378604	0.101008	0.0384219	0.0163172	0.00594347	0.0504025	0.0428678	0.0205603	0.0168788	0.016676	0.0325097	0.0120585	0.01847	0.00354112	0.0292181	0.00592787	0.010951	0.00311993	0.0138369	0.00580307	0.00633346	0.00833021	0.00691065	0.00168476	0.0215587	0.00818982	0.0119025	0.00806502	0.0132441	0.008767	0.0141021	0.00770623	0.01847	0.0211375	0.00124797	0.0150537	0.00522588	0.00989018	0.00833021	0.0127761	0.00656745	0.0113721	0.0046019	0.00609946	0.00394671	0.00365032
14	pig 2	7460	0.0524979	0.0368366	0.104851	0.0214351	0.0193565	0.0267036	0.0464499	0.0529309	0.0274109	0.0155458	0.0188657	0.00799665	0.0154737	0.0195297	0.00713059	0.0364901	0.00700068	0.0109701	0.0118506	0.0160077	0.00525412	0.0054562	0.0134962	0.00728937	0.00125579	0.000721719	0.0122981	0.00382511	0.00500873	0.00551394	0.00473448	0.0159644	0.00265593	0.0239611	0.0426969	4.33032e-05	0.00339208	0.00544176	0.0100896	0.00303122	0.00584593	0.00324774	0.00568715	0.0113454	0.00962774	0.00264149	0.0040705
21	pig 2	7460	0.00522979	0.0578305	0.0793151	0.0496123	0.0175269	0.011873	0.0396979	0.0460989	0.0123778	0.0307528	0.00627978	0.00228172	0.00587594	0.0122769	0.0183547	0.0159519	0.0360431	0.009349	0.0257653	0.0178701	0.0102577	0.0142961	0.00397787	0.0124182	0.000484614	0.0431508	0.0182134	0.00621921	0.0127413	0.0110653	0.0125192	0.0214038	0.0054519	0.0216663	0.0164769	0.00569421	0.00480575	0.0160932	0.0111663	0.00375575	0.00527017	0.00482594	0.00373556	0.0124384	0.00658267	0.00587594	0.00644132
22	pig 2	7460	0.0578363	0.0409055	0.0596948	0.0669615	0.0263349	0.0250897	0.0354229	0.0391585	0.0156114	0.0217816	0.0232312	0.00250897	0.0229152	0.00957125	0.00923672	0.022655	0.0137343	0.0145892	0.01773	0.0157043	0.00743398	0.00960842	0.00856766	0.0106492	0.0178787	0.016838	0.0233799	0.00884643	0.00815879	0.0071552	0.0151839	0.0176557	0.00514803	0.0117085	0.0222462	0.00615162	0.00384708	0.00797294	0.0116899	0.00302935	0.00433029	0.00958983	0.00485067	0.00730388	0.00401435	0.0048135	0.00533388
23	pig 2	7460	0.0604246	0.0498245	0.0696906	0.0424147	0.0265219	0.0320611	0.030263	0.0526522	0.019982	0.0134132	0.0281459	0.0059308	0.0243612	0.0115571	0.00887445	0.0160813	0.0115861	0.0174589	0.019083	0.0142252	0.00436472	0.00910646	0.00639483	0.010281	0.00817842	0.0124561	0.0106	0.00725037	0.00764189	0.00571329	0.00919347	0.0206926	0.00651083	0.00939648	0.0273484	0.00561179	0.00310316	0.00719237	0.0162408	0.00133407	0.0039297	0.00236362	0.00648183	0.00632232	0.00727937	0.00269714	0.00427772
25	pig 2	7460	0.069513	0.0390435	0.0738783	0.0311826	0.0120348	0.0188348	0.0245043	0.0389913	0.0176174	0.0144696	0.0204174	0.00728696	0.0189913	0.0133043	0.0108348	0.0228522	0.0221913	0.00935652	0.0123304	0.0141565	0.0045913	0.00928696	0.00866087	0.0115826	0.000382609	0.0243478	0.0135826	0.00584348	0.00473043	0.00346087	0.00606957	0.00947826	0.00462609	0.00817391	0.0490435	0.00601739	0.00626087	0.0116696	0.010087	0.00347826	0.0044	0.00353043	0.00389565	0.0171478	0.0243478	0.00226087	0.00547826
30	pig 2	7460	0.0847231	0.0693044	0.0725	0.0300985	0.0293595	0.0291997	0.0199125	0.0562823	0.0322355	0.0157183	0.0368491	0.0147796	0.0342128	0.0131019	0.00419421	0.0259841	0.0201122	0.0148795	0.0320757	0.0171563	0.0106054	0.015239	0.00926721	0.00513292	0.00329545	0.0114043	0.00495316	0.00605165	0.00816873	0.00752961	0.00495316	0.00728994	0.00339531	0.00589187	0.0155985	0.00171763	0.00175757	0.00707024	0.00946694	0.00199724	0.00245661	0.00265633	0.00455372	0.00734986	0.00575206	0.00245661	0.0025365
[truncated: 81 more columns]

## Sheet: NMDS_metaproteome_tax
day	animal	earmark	Synergistaceae	Clostridiaceae	various	Ruminococcaceae	Paenibacillaceae	Enterobacteriaceae	Suidae	Lactobacillaceae	Pseudomonadaceae	Microbacteriaceae	Bacteroidaceae	Prevotellaceae	unclassified	Tannerellaceae	Porphyromonadaceae	Campylobacteraceae	Alicyclobacillaceae	Bacillaceae	Micrococcaceae	Bifidobacteriaceae	Bradyrhizobiaceae	Yersiniaceae	Staphylococcaceae	Spirochaetaceae	Burkholderiaceae	Eubacteriaceae	Veillonellaceae	Moraxellaceae	Helicobacteraceae	Rhodobacteraceae	Pasteurellaceae	Selenomonadaceae	Peptostreptococcaceae	Clostridiales Family XIII. Incertae Sedis	Lachnospiraceae	Chlamydiaceae	Mycoplasmataceae	Peptoniphilaceae	Sphingomonadaceae	Peptococcaceae	Flavobacteriaceae	Atopobiaceae	Corynebacteriaceae	Gottschalkiaceae	Comamonadaceae	Mycobacteriaceae	Planococcaceae
0	pig 3	7936	0.000877842	0.104934	0.118061	0.0390735	0.00112127	0.00461317	0.0588049	0.0940484	0.000590618	0.000659254	0.00594195	0.300387	0.0375743	0.00250286	0.000694389	0.00297898	0	0.00180342	0.000516382	0.000721247	0.000645689	0.000691702	4.53454e-05	0.00325707	0.000395906	0.00328735	0.0327491	0.000416022	0.000407468	0.000326379	0.000170097	0.0476356	0.00479225	0.000765738	0.0701262	0.000257338	0	0.000232566	0.000490643	0	0.000399556	0.00162465	0.000150796	0.000208945	7.12817e-05	1.81073e-05	0
0	pig 2	7460	0.000635054	0.0918823	0.114142	0.0359076	0.00151248	0.0043931	0.0522101	0.119095	0.00117659	0.000909605	0.00793204	0.277882	0.0406852	0.00163204	0.00122556	0.00256386	2.77834e-05	0.00235093	0.000419322	0.000881183	0.000659729	0.000557146	0.000143377	0.00499501	0.000334318	0.00367922	0.0351652	0.000665073	0.000836776	0.000354686	1.88829e-05	0.041795	0.0049007	0.000330896	0.0932756	0.000568728	6.65794e-05	0.000409911	0.000457128	0.00011078	0.000775092	0.000898025	0.000224472	0	5.39908e-05	2.18349e-05	0.000309634
0	pig1	7444	0.000427031	0.102263	0.125726	0.0374667	0.00129247	0.00353829	0.0677567	0.121094	0.000701727	0.00083164	0.00790254	0.261816	0.0416106	0.00214796	0.00143664	0.000696772	2.70331e-05	0.00174887	0.000340788	0.000784996	0.000423009	6.16662e-05	0.000186879	0.00471637	0.000464514	0.00426542	0.0325321	0.000700545	0.00108398	0.000382938	0.000199573	0.0236555	0.00682756	0.000788059	0.082171	0.000781211	6.47814e-05	0.000398841	0.000333513	0.000107788	0.000649903	0.00250155	0.000134613	0.000245153	3.11015e-05	0	0.000150636
4	pig 3	7936	7.09409e-05	0.0888512	0.109784	0.0372021	0.00144856	0.0035062	0.0512832	0.154955	0.000304717	0.000209539	0.00682416	0.27469	0.0340397	0.00148548	7.94698e-05	0.000418355	3.03704e-05	0.0032869	0.000218359	0.00218686	8.69739e-05	6.53316e-05	8.41095e-05	0.00522239	0.000138381	0.00365542	0.0388131	0.000352979	0.000245043	0.000236072	0	0.0281665	0.00772603	0	0.0974136	0.000349208	0	0.000377316	0.000309758	9.96191e-05	0.000531448	0.000441704	0.000157049	0.00033277	0	0	0
4	pig 2	7460	6.23309e-05	0.0610225	0.0908532	0.0389933	0.00121185	0.00280495	0.0317639	0.187256	0.000267734	0.000184108	0.00726537	0.315104	0.0295975	0.00152295	6.98247e-05	0.000418473	2.66844e-05	0.00230392	0.000191857	0.00404508	7.6418e-05	5.74024e-05	7.39013e-05	0.00551115	0.000121586	0.00339938	0.0457406	0.000310139	0.000251762	0.00020742	0	0.0326199	0.00550158	0	0.0956298	0.000321327	0	0.000331522	0.000272163	8.75285e-05	0.000635371	0.00052009	0.000165414	0.000345124	0	0	0
7	pig 3	7936	0.000251531	0.0613682	0.0904498	0.0370574	0.00138675	0.00446965	0.0362692	0.0463598	0.000775529	0.000609228	0.0108922	0.392284	0.0337772	0.00250883	0.000555456	0.000892157	0	0.00405839	0.000104939	0.000746482	0.000525066	0.000559947	0.000288684	0.00674167	0.000740372	0.00912211	0.0338286	0.000722688	0.000525995	0.000420463	9.01743e-05	0.0558229	0.00773847	0	0.114039	0.000315763	0	0.000738313	0.000405103	0.000269613	0.000974638	0.000187431	5.20025e-05	0	0.000147268	8.87334e-05	0
7	pig 2	7460	0.000173538	0.052622	0.123112	0.034762	0.00219764	0.00657339	0.0690396	0.0314647	0.000931936	0.000328695	0.0106704	0.350783	0.0397694	0.00173706	0.000373116	0.00167087	0	0.00481066	0.000111044	4.31337e-05	0.00161611	0.00154809	0.0002588	0.0149087	0.000899886	0.00735131	0.0194888	0.000666609	0.00100762	0.000380721	2.77816e-05	0.0621839	0.00727239	0	0.0930404	0.000336132	0	0.00125961	0.000670843	0.000612796	0.00065698	0.00107085	0.000423464	0.00036224	0.000156768	0	0
7	pig1	7444	6.95164e-05	0.0744038	0.0942686	0.0326487	0.00129348	0.00268792	0.0554103	0.0413688	0.000640319	0.000510768	0.0120892	0.419499	0.0416122	0.00266364	0.000460276	0.00132328	0	0.0037908	0.000164351	0.000453309	0.00112497	0.000126945	0.000290636	0.0115039	0.000327198	0.00732139	0.0161821	0.000487816	0.000738186	0.000330237	5.03263e-05	0.0459776	0.00828134	0	0.0760185	0	0	0.000668682	0.000571216	0.000452131	0.000894235	0.000174231	0.000271596	0.000267267	0.000115666	0.000139385	0
21	pig 3	7936	0.00012556	0.0616173	0.10709	0.0288477	0.00121786	0.0109341	0.0371116	0.0378553	0.000735046	0.000549104	0.00899076	0.366637	0.0356002	0.00182408	0.000715394	0.00586422	3.02757e-05	0.00330521	0.00048622	0.000195563	0.00029972	0.000861692	0.000196752	0.0286265	0.000570761	0.00182766	0.0368528	0.000454258	0.000611473	0.000285765	0.000130661	0.0621056	0.00550426	6.2651e-05	0.0554926	0	9.28856e-05	0.000337936	0.000450894	0.000505569	0.00047525	0.00107579	0.000104201	0	9.36661e-05	0	0
21	pig 2	7460	0.000274618	0.0638127	0.106216	0.0364996	0.00259028	0.00655368	0.0396524	0.00848294	0.00106156	0.000659785	0.011389	0.340509	0.0573725	0.00211872	0.00173016	0.0065677	3.27599e-05	0.00425856	0.000254327	0	0.000424987	0.00031001	0.00073973	0.0292572	0.000629239	0.00253051	0.0132356	0.00034583	0.000669379	0.000309213	0	0.0558624	0.00628197	0.000211762	0.0914024	8.99195e-05	0	0.000434149	0.000459146	0.000630085	0.000948393	0.00193402	0.000419947	0.000233099	3.76901e-05	0	0
21	pig1	7444	0.000241871	0.0638494	0.123479	0.0355567	0.00236061	0.0126796	0.0326206	0.0499629	0.00161005	0.000864949	0.012671	0.319219	0.053562	0.00188228	0.00192447	0.00610835	3.66064e-05	0.00469269	0.000368633	0.000308044	0.000474887	0.00034641	0.000662721	0.0207206	0.000737321	0.0032888	0.0100988	0.000262353	0.000660257	0.00034552	5.26608e-05	0.0461533	0.00732171	0.000312377	0.0935935	0.000100478	5.61541e-05	0.000579184	0.000252808	0.000853509	0.00110006	0.00112652	0.000455407	0.000260469	0.000113252	0	0
25	pig 3	7936	6.10991e-05	0.0512567	0.105036	0.0315954	0.00129724	0.00548081	0.0302403	0.0471673	0.00178269	0.000440983	0.00886378	0.345842	0.0489806	0.00230903	0.00115945	0.0047727	3.20357e-05	0.00504076	0.000407192	0.00027193	0.00049535	0.000506662	0.000327876	0.050755	0.00055886	0.00227281	0.0460206	0.000280123	0.000478405	0.000218138	0	0.0558532	0.00674284	0.000759606	0.0673998	0	0	0.000615836	0.000254031	0.000685062	0.00106542	0.000589958	0.000220553	0	0.000302485	0.00025959	0.000260058
25	pig 2	7460	0.000499878	0.0529086	0.0997057	0.0304897	0.00146259	0.00276558	0.0406904	0.0842998	0.00122999	0.000856844	0.0118466	0.294386	0.0656508	0.00202377	0.00143722	0.00294883	3.72004e-05	0.00504625	0.000325847	0.0010368	0.000462894	0.000471729	0.00039847	0.0604472	0.00044077	0.00369556	0.0336722	0.000325284	0.000202336	0.000160098	0.000282052	0.0353979	0.00482223	0.000533247	0.0758284	0	0	0.000585728	5.41896e-05	0.00105619	0.00132384	0.00157493	0	0	0.000271108	8.71149e-05	0.000427112
25	pig1	7444	0.000499605	0.0645712	0.127858	0.0331091	0.00168931	0.0101142	0.0438966	0.0843835	0.00190252	0.00133158	0.0114273	0.280744	0.0630123	0.00247919	0.00066739	0.00340767	4.0779e-05	0.00499168	0.000450481	0.000888371	0.000617327	0.000713019	0.000378337	0.0168084	0.000526112	0.00324879	0.039419	0.000275976	0.000447428	0.000438872	0.000309185	0.0323905	0.0102747	0.000877331	0.065178	0	0	0.000460443	0.000382764	0.00152091	0.00106261	0.00100326	0.000349579	0	0.000534922	6.97238e-05	0.000399114
30	pig 3	7936	0.000254239	0.0620517	0.0941256	0.0384657	0.00156278	0.00255369	0.0244191	0.132923	0.000674773	0.000448148	0.00633678	0.2876	0.0491186	0.00157334	0.00196252	0.00191008	2.77601e-05	0.00459636	0.000389034	0.002693	0.000716822	0.000122346	0.00181097	0.0298714	0.00034017	0.00459888	0.0412543	0.000685106	0.000177231	0.000262022	0	0.0377184	0.00606667	0.000310779	0.085182	9.10572e-05	0	0.000463361	0.000301212	0.000244988	0.000386591	0.00158579	6.22999e-05	9.0416e-05	0.000208169	0	0.00017832
30	pig 2	7460	0.000248384	0.054284	0.0919563	0.0364308	0.00140335	0.00266355	0.0212796	0.125715	0.00084251	0.000527794	0.00610048	0.31582	0.0402845	0.00276774	0.000755061	0.00279025	2.71209e-05	0.00417003	0.000234249	0.0021018	0.000545922	5.83414e-05	0.000719184	0.021198	0.000553801	0.00408696	0.0573342	0.000398097	0.000299262	0.000255988	0	0.0505467	0.00718337	0.000359745	0.0831481	8.89603e-05	0	0.000451924	0.000443602	0.000192975	0.000150516	0.00131913	2.61866e-05	8.83338e-05	0	0	0.000348428
30	pig1	7444	0.000297082	0.0754729	0.107027	0.0408471	0.00162406	0.00318972	0.0323947	0.12074	0.00095305	0.000669099	0.00753627	0.282349	0.0506929	0.00206578	0.00162166	0.00275649	3.24382e-05	0.0050265	0.000544428	0.00196816	0.000578745	0.000142963	0.000980282	0.00690013	0.000565881	0.00451259	0.0522848	0.000639024	0.000314449	0.000306177	0	0.0337463	0.0121022	0	0.0773922	0.000212804	0	0.000394828	0.000461811	0.000286273	0.000444661	0.00166068	0.000104119	0.000105653	0.000153142	0	0.00020837
[truncated: 84 more columns]

## Sheet: NMDS_metaproteome_funct
day	animal	earmark	Translation, ribosomal structure and biogenesis	Cell motility	Function unknown	Carbohydrate transport and metabolism	unclassified	Amino acid transport and metabolism	Intracellular trafficking, secretion, and vesicular transport	Cell wall/membrane/envelope biogenesis	various	Inorganic ion transport and metabolism	Coenzyme transport and metabolism	Transcription	Energy production and conversion	Nucleotide transport and metabolism	Posttranslational modification, protein turnover, chaperones	Signal transduction mechanisms	Lipid transport and metabolism	Replication, recombination and repair	Chromatin structure and dynamics	Cytoskeleton	Defense mechanisms	Cell cycle control, cell division, chromosome partitioning	Secondary metabolites biosynthesis, transport and catabolism	RNA processing and modification	Extracellular structures
0	pig 3	7936	0.279091	0.0253554	0.0609529	0.050584	0.358049	0.021154	0.0133897	0.023824	0.00655671	0.0195964	0.00226422	0.0110171	0.0373035	0.00507174	0.0411026	0.0129651	0.0145652	0.00345011	0.00739003	0.0024548	0.000912086	0.000288701	0.000397942	0.000741841	0.00152145
0	pig 2	7460	0.269688	0.0311186	0.0681341	0.0500178	0.36532	0.0225925	0.0108065	0.0215008	0.0061567	0.0114012	0.00214998	0.014362	0.043287	0.00663702	0.0371359	0.0116408	0.01492	0.00280499	0.00529645	0.00221332	0.000203823	0.000416079	0.000457731	7.42764e-05	0.0016639
0	pig1	7444	0.284275	0.0281289	0.0628117	0.0502535	0.348248	0.0233735	0.0149613	0.0199265	0.00709184	0.0184685	0.00157313	0.0129799	0.0425801	0.00490991	0.0376952	0.0121114	0.011254	0.00419797	0.0079726	0.0024694	0.00117399	0.000204897	0.000288885	0.000870398	0.0021798
4	pig 3	7936	0.281347	0.0217124	0.0573207	0.0589776	0.349128	0.0312451	0.00871782	0.02032	0.0108578	0.0229334	0.00190713	0.0119869	0.042039	0.00896953	0.0335033	0.0117953	0.0141855	0.00254864	0.00486611	0.00219391	0.00112763	0.000479919	0.000180601	0	0.00165676
4	pig 2	7460	0.273075	0.0181731	0.05415	0.0717946	0.352405	0.0306541	0.00557426	0.0212213	0.00893345	0.0242985	0.00236843	0.0120283	0.0469174	0.0128541	0.030288	0.00902652	0.0166287	0.00246143	0.00387022	0.00126486	0.000470568	0.000421672	0.000158682	0	0.000961589
7	pig 3	7936	0.274024	0.0372853	0.0595202	0.0639174	0.33978	0.0278519	0.00740145	0.0268063	0.00827414	0.0352944	0.00168153	0.0121685	0.0432521	0.00597659	0.0279561	0.00755561	0.012026	0.00165907	0.00466709	0.000761066	0.000137998	0.000779024	0	0	0.00122425
7	pig 2	7460	0.278895	0.04265	0.0559568	0.0316252	0.376569	0.0165966	0.0128387	0.0285567	0.0165869	0.0128514	0.00131342	0.00771422	0.0418628	0.00326852	0.0322594	0.0125205	0.0114694	0.00169126	0.0100559	0.0016304	0.000589205	0.000452953	0	0	0.00204605
7	pig1	7444	0.252271	0.0281465	0.0657491	0.0567977	0.347387	0.0308049	0.0111134	0.0245226	0.00835048	0.0361372	0.00128608	0.00929741	0.0510104	0.00660481	0.0349225	0.0112128	0.0132331	0.0016478	0.00571635	0.00162635	0.000575948	0.000350109	0	0	0.00123579
21	pig 3	7936	0.26863	0.0338772	0.0587635	0.0527801	0.375866	0.0244865	0.00741901	0.0244121	0.00764034	0.0130854	0.00268947	0.00828086	0.0439388	0.00506507	0.0402545	0.00786157	0.0122692	0.00319422	0.00584564	0.00126071	0.000871619	0.000271391	5.38558e-05	0	0.00118268
21	pig 2	7460	0.268227	0.0359376	0.0613208	0.0528852	0.359513	0.030311	0.0072404	0.0200568	0.00793538	0.0217606	0.00253639	0.00760969	0.0497125	0.00483394	0.0356343	0.00870165	0.0131096	0.00313505	0.00534637	0.000881236	0.000919789	0.000959495	0.00011803	0	0.00131388
21	pig1	7444	0.258151	0.0394025	0.0627411	0.0661042	0.340091	0.0341323	0.0052278	0.027013	0.00927022	0.0256545	0.00171411	0.00827672	0.0459121	0.00381148	0.036957	0.0066616	0.0170031	0.00267161	0.0044504	0.000868347	0.0013665	0.00111793	0.000197006	0	0.00120507
25	pig 3	7936	0.285751	0.0336405	0.0562968	0.0507137	0.370821	0.0253982	0.00645778	0.0249011	0.0100364	0.0140063	0.00195022	0.00972422	0.037385	0.00665275	0.0362314	0.00943617	0.0115114	0.00310233	0.00355148	0.000879572	0.000484734	0.000239729	6.8122e-05	0	0.000759497
25	pig 2	7460	0.246707	0.0343856	0.0619181	0.0668131	0.353189	0.0344403	0.00744742	0.0197932	0.0110176	0.0364473	0.0013328	0.00933107	0.047039	0.00662656	0.0261313	0.00934375	0.0187559	0.00241727	0.00282425	0.0008393	0.00107964	0.000123778	0.000369298	0	0.0016268
25	pig1	7444	0.273228	0.0387208	0.0686284	0.0487997	0.364671	0.0241973	0.00935859	0.0255999	0.0118564	0.0169525	0.00181613	0.0103144	0.038194	0.00557251	0.032469	0.00794957	0.0116178	0.00188248	0.00456954	0.000920038	0.000591869	0.000169471	0.000332284	0	0.00158844
30	pig 3	7936	0.304942	0.0304175	0.0544727	0.0528311	0.372975	0.0237865	0.00401656	0.0180087	0.00521508	0.0137454	0.00217465	0.0092866	0.0364531	0.00637587	0.0358392	0.00794395	0.0114371	0.00347502	0.00435639	0.0007046	0.000195528	0.000275123	0.00011779	0	0.000954612
30	pig 2	7460	0.289623	0.0291704	0.0512345	0.0616508	0.372706	0.0263771	0.00413147	0.0191775	0.00557405	0.0149194	0.00220244	0.00937702	0.0436418	0.00712099	0.0338165	0.00898008	0.0126954	0.00225551	0.00364431	0.000559441	0.000470532	0.000111393	6.07428e-05	0	0.000500053
30	pig1	7444	0.300668	0.024304	0.051889	0.0487516	0.380718	0.0203659	0.00514832	0.01737	0.00660827	0.0140609	0.00175797	0.0104978	0.0383939	0.00549938	0.0414095	0.00940272	0.0122463	0.00277739	0.00531011	0.000910376	0.000756802	0.000240394	0.000210291	0	0.000703177

## Sheet: NMDS_metabolome
day	animal	earmark	pyruvate	3.hydroxybuterate	valine	glycine	succinate	fumarate	beta.alanine	malate	4.hydroxy-proline	ornithine	citrate	isocitrate	fructose	glucose	lysine	tyrosine	myo.inositol	tryptophan	ribose.5.phosphate	glucose.6.phosphate	3.phosphoglycerate	alanine	alpha.ketoglutarate	aspartate	cysteine	glutamate	glutamine	isoleucine	lactate	leucine	methionine	phenylalanine	phosphoenolpyruvate	proline	serine	threonine	2.hydroxyquinoline	X2.phenylacetic.acid	3.indole.acetic.acid	4.guanidinobutanoic.acid	5.hydroxytryptophan	adenine	aminomalonic.acid	azelaic.acid	benzoic.acid	benzoin	glycerol.1.phosphate
0	pig 1	7444	0.014455	0.0306936	0.0552923	0.0425975	0.0467025	0.0310499	0.0172316	0.0358703	0.00663243	0.0268729	0.0314021	0.00856243	0.0154361	0.0836974	0.0688198	0.0315186	0.0157883	0.0148306	0.0212341	0.0207097	0.00216034	0.0128841	0.0011362	0.0208111	0.00140357	0.0370885	0	0.00730373	0.00336355	0.00707931	0.00497345	0.00777696	0	0.0031889	0.00378367	0.0034619	0.00220304	0.00458803	0.00269394	0.00198158	0.00414671	0.00913595	0.00301058	0.00633994	0.00357314	0.0143748	0.00290389
0	pig 3	7936	0.0139475	0.0302525	0.0652496	0.032298	0.049727	0.0239406	0.0165187	0.0367775	0.00749267	0.0385116	0.0154148	0.00498057	0.0149417	0.0975118	0.0856127	0.0381026	0.0158738	0.0128767	0.0160374	0.00955985	0.00304989	0.0138831	0.00194149	0.0159211	0	0.0373626	0.00164261	0.00643159	0.00395104	0.00643623	0.00319846	0.00756135	0.00100999	0.00103618	0.00183201	0.00196622	0.00180809	0.00419493	0.00353015	0.00256959	0.00812912	0.0104991	0.00229045	0.00746083	0.00325856	0.0166063	0.00512786
0	pig 2	7460	0.0112766	0.0327519	0.0790636	0.0480525	0.039224	0.0214076	0.0158286	0.0266947	0.00769247	0.0453568	0.0140594	0.00434573	0.0155882	0.0798716	0.0855052	0.00793417	0.0123427	0.00847138	0.0139244	0.0177768	0.00206466	0.00994475	0.00149454	0.025474	0.001294	0.0405437	0	0.0102834	0.0033626	0.012829	0.0069373	0.00725166	0	0.0101096	0.0110898	0.00801986	0.00290775	0.00411373	0.00357604	0.00228099	0.00600344	0.0133106	0.00191872	0.00674817	0.00311778	0.0172637	0.00478526
2	pig 3	7936	0.0149857	0.0375227	0.0465583	0.0484033	0.0521417	0.0227865	0.0201134	0.0279931	0.00798176	0.0369453	0.024955	0.00578333	0.00985674	0.0638291	0.0944245	0.00591943	0.0123653	0.0159635	0.0193876	0.025114	0.00543572	0.00384414	0.00168011	0.0315783	0	0.049433	0	0.00544674	0.00268854	0.00534153	0.00566195	0.00901341	0.00301047	0.00631171	0.010343	0.00657487	0	0.00302963	0.00231367	0.00290797	0.00386321	0.0146065	0	0.00783626	0.00269918	0.0150684	0.0058946
2	pig2	7460	0.0141837	0.0274472	0.0336158	0.021401	0.0576332	0.0190744	0.0124135	0.034309	0.00547382	0.0411708	0.0393637	0.00992214	0.0164215	0.0380365	0.101334	0.00948094	0.00970405	0.0201652	0.0297664	0.0246539	0.00945272	0	0.00196776	0.0143916	0.00152428	0.0444062	0.00201053	0.00208555	0.00305171	0.00148451	0	0.00587812	0.00583292	0	0	0	0	0.00306759	0.00314736	0.00215317	0.00788846	0.0165149	0.00262872	0.00993245	0.00425309	0.021294	0.00682919
4	pig 3	7936	0.0134018	0.033727	0.0561229	0.0303532	0.0476623	0.0338746	0.0157941	0.0414276	0.0036475	0.0402466	0.0259203	0.00682384	0.0134018	0.108601	0.0890094	0.0358773	0.00947647	0.0147035	0.0228515	0.0284879	0.00262727	0.00183876	0.00158945	0.012844	0.00101083	0.0333738	0.00178651	0.00383338	0.00408128	0.00378123	0.00122424	0.00595524	0	0	0	0	0.00195458	0.00446924	0.00347947	0.00242911	0.00647662	0.00934515	0.00201757	0.00616642	0.0038288	0.0146963	0.00423957
4	pig 1	7444	0.0210459	0.0301425	0.0477785	0.0187636	0.0542356	0.059622	0.0142979	0.045088	0.0095319	0.030517	0.045589	0.0134801	0.0178326	0.0903647	0.0713302	0.0279936	0	0.0228567	0.0353452	0.0283964	0.00199922	0	0	0.00232933	0	0.0168186	0	0.00215845	0.0046892	0.00158142	0	0	0	0	0	0	0	0.00392995	0	0	0.00531133	0	0	0.00567202	0.00608379	0.0124874	0.00448797
4	pig 2	7460	0.0197877	0.0395046	0.0455956	0.0471832	0.0488529	0.0204822	0.0184213	0.0234926	0.0103992	0.0486617	0.0145793	0	0.0144509	0.0854599	0.0865223	0.0371952	0.0114244	0.0141246	0.0156882	0.0166118	0	0.0148563	0	0.0246965	0.00133342	0.0475001	0	0.0075437	0.00328407	0.00808424	0.006105	0.00792815	0	0.00470386	0.00593183	0.00506278	0.0029726	0.00543765	0.00256628	0.00209687	0.00208967	0.0106032	0.00323777	0.00375803	0.00307636	0.00632307	0.00320461
7	pig 3	7936	0.0405424	0.0301777	0.0386731	0.030422	0.0453686	0.0429371	0.0182532	0.0329907	0.00769623	0.0243376	0.0300548	0	0.019432	0.0429371	0.0761402	0.026799	0	0.0215975	0.0285384	0.0238769	0.00261688	0.00508664	0	0.0151092	0	0.0369849	0.00211648	0.00302198	0.00335908	0.00309216	0.00179689	0.00426806	0	0	0	0.00154457	0	0.00607761	0.00375535	0	0.00291084	0.0120712	0.0030194	0.00625652	0.00590753	0.0187344	0.00431299
7	pig 1	7444	0.0140402	0.0487582	0.0315827	0.0181982	0.0553121	0.0177596	0.0140402	0.0379865	0.00443991	0.0331064	0.0310794	0.00909911	0.0144553	0.0740281	0.0944355	0.00909911	0.00818679	0.0188369	0.0247204	0.0305677	0.00539551	0	0.00139264	0.00899589	0.0012562	0.0349173	0.00193433	0.00134212	0.00362372	0.00105066	0	0.0054302	0.00198879	0	0.00198612	0	0.00215989	0.00399151	0.00415346	0.00296155	0.0057512	0.01387	0.00265753	0.00920967	0.00433227	0.0199704	0.00573451
7	pig 2	7460	0.0156805	0.0267848	0.0307098	0.0159995	0.0482084	0.0371159	0.0154642	0.032104	0.00485565	0.0318935	0.0308193	0.00756699	0.0149098	0.0575115	0.100522	0.0098832	0	0.0181682	0.0214812	0.0251639	0.00431695	0	0.00180032	0.0168691	0.00170669	0.0483348	0.00155264	0.00150774	0.00406359	0	0.00111796	0	0.00181397	0	0.00231366	0	0.00216995	0	0.00326318	0.00258221	0.011718	0.0155487	0.00157803	0.0130394	0.00459219	0.0243844	0.00811118
14	pig 3	7936	0.0168699	0.0254951	0.0192985	0.018556	0.0519459	0.0375823	0	0.0343078	0.0122915	0.0358601	0.0358601	0.0077285	0.0147593	0.0380007	0.109554	0.00918283	0.0128505	0.0190235	0.0228804	0.0246544	0.00671684	0	0.00190464	0.00709711	0.00131206	0.0519066	0	0.00117042	0.00418869	0	0	0	0.00416822	0	0.0025656	0	0.0028955	0.00388276	0.00382125	0.00244549	0.0115712	0.0207782	0.00158716	0.0109718	0.00395717	0.0232503	0.00843631
14	pig 1	7444	0.0154147	0.0264863	0.034097	0.0238448	0.0427806	0.0311942	0.0177993	0.0281934	0.00557816	0.0343037	0.0280425	0.00651389	0.00936431	0.0438258	0.0930522	0.0280425	0.0138691	0.0157774	0.018804	0.0191764	0.00487768	0	0.00234715	0.0229066	0	0.0481705	0.001659	0.00158071	0.00417044	0	0.00109866	0.00506917	0.00248855	0	0.00279696	0	0.00198176	0.0025603	0.00223297	0.00262893	0.0102236	0.0162814	0	0.0126469	0.00469704	0.0235187	0.00763429
21	pig 3	7936	0.0144345	0.0337351	0.0448082	0.033335	0.0540819	0.0303093	0.0125636	0.0637286	0.00732578	0.0339682	0.0222982	0.00533029	0.0141585	0.0919979	0.085838	0.00547635	0.0172721	0.0121159	0.0168558	0.0227537	0.00264874	0.00429775	0	0.0269038	0.00130767	0.0456182	0	0.00387289	0.00323911	0.00155139	0.00292248	0.00787455	0.00136995	0.00110787	0.00115545	0	0.00339004	0.00341004	0.00305273	0.00270136	0.00474984	0.0112113	0.00156898	0.00775957	0.00312646	0.0185763	0.00700623
21	pig 1	7444	0.0169471	0.0376484	0.045848	0.0280553	0.037669	0.026343	0.0150552	0.04181	0.0065931	0.0356794	0.0198967	0.00498392	0.0125219	0.0998883	0.0823761	0.00610402	0.0181845	0.0144232	0.0163883	0.022219	0.00240083	0.00829721	0	0.020975	0.00136176	0.0397325	0	0.00444667	0.00363296	0.00294172	0.00332948	0.00714903	0.00111273	0.000659901	0.00251779	0.00138819	0.00175358	0.0028788	0.0041369	0.00352557	0.00905546	0.0137316	0.00215832	0.010002	0.0040082	0.0191226	0.00649099
21	pig 2	7460	0.0148077	0.0390976	0.0611692	0.0262215	0.0363577	0.0270737	0.0186467	0.0347272	0.00530959	0.0328737	0.0171138	0.00545508	0.0111936	0.0953183	0.0903324	0.00662222	0.0298525	0.0129454	0.017205	0.0232453	0.00215018	0.011869	0.00184027	0.0196786	0.00146612	0.0380596	0.0015519	0.0063158	0.00394075	0.00464983	0.00363663	0.00773532	0.00125209	0.00116847	0.0019341	0.00189407	0.00119639	0.00255845	0.00514841	0.00354437	0.00634318	0.00812283	0.00157971	0.0106334	0.00360726	0.0181907	0.0051998
22	pig 3	7936	0.0149511	0.0307462	0.0414731	0.0301578	0.0455703	0.0121139	0.0137625	0.0550035	0.00815772	0.0374062	0.0290041	0.00703453	0.0110842	0.0492764	0.100397	0.00569394	0.00691218	0.0184273	0.0181474	0.025863	0.00492941	0.00733912	0.00226392	0.0389224	0.00193069	0.0512769	0.00228732	0.00427372	0.00389582	0.00406763	0.00397811	0	0.00236859	0.00228858	0.00260792	0.00209043	0.00210435	0.00333873	0.00326165	0.00237034	0.00271583	0.0186009	0.00232738	0.00646279	0.00321308	0.0176463	0.0071723
22	pig 1	7444	0.0139665	0.0348042	0.0473007	0.0221711	0.0631587	0.0284861	0.0177214	0.038376	0.00418994	0.0318178	0.0304071	0.00592547	0.00883316	0.0625535	0.085161	0.0439222	0.0105444	0.019453	0.0173319	0.0116014	0.00601424	0.00557452	0.00156589	0.0196476	0.00138778	0.0455197	0.0031636	0.00382407	0.00334229	0.00372864	0.00111449	0.00750703	0.00183801	0	0.00289774	0.000868771	0	0.00217035	0.00424813	0.00252054	0.00414957	0.0152239	0.00227882	0.00962949	0.00346567	0.0176548	0.00765343
22	pig 2	7460	0.012393	0.0206692	0.0400808	0.0409307	0.0492683	0.0233936	0.0183625	0.0323551	0.00829752	0.0400588	0.0208816	0	0.00881337	0.0365806	0.0980786	0.0396379	0.0067749	0.0176267	0.0145548	0.0135498	0.0027767	0.010106	0.00159737	0.0453242	0	0.0559131	0.00206286	0.00474114	0.00358954	0.00595628	0.00520854	0.00815046	0	0.00435277	0.00378984	0.00368766	0.00171866	0.00495671	0.00364137	0.00250281	0.00926824	0.0157469	0.00258569	0.00955463	0.00346067	0.0170426	0.00613114
23	pig 3	7936	0.0190526	0.0377986	0.0269444	0.0298921	0.0528643	0.0328233	0.0133856	0.0441584	0.00988589	0.0390402	0.0312619	0.00835511	0.00849322	0.0549577	0.0982569	0.00762713	0.00699038	0.0189914	0.0183051	0.0221055	0.00398999	0	0	0.0359463	0.00173966	0.0537045	0.00164053	0.00247021	0.00383083	0.00186979	0.0042904	0	0.0012829	0	0	0.00183054	0.00218487	0.00697642	0.00338969	0.00245248	0.00226807	0.0182101	0.00210277	0.00724552	0.00349333	0.0190271	0.00631575
23	pig 1	7444	0.0113873	0.0277729	0.0505169	0.0378734	0.0601559	0.0241975	0.0211935	0.0301722	0.0060078	0.0283447	0.0258017	0.00740331	0.00684019	0.0492303	0.0765542	0.0424028	0.0162281	0.00817559	0.0143481	0.0182079	0.00433421	0.011427	0.00135933	0.0358214	0.00168964	0.0476814	0.0033538	0.00529647	0.0032096	0.00590212	0.00582351	0.00837607	0.00152975	0.00329553	0.00452989	0.00396277	0.0014235	0.00176419	0.00441827	0.0024898	0.00408356	0.0149993	0.00344202	0.0107544	0.00323608	0.0189611	0.00864002
23	pig 2	7460	0.0243424	0.0257232	0.0303603	0.020204	0.0632693	0.0410946	0.0189426	0.0311629	0.00256591	0.0361511	0.0383601	0.00907186	0.0118976	0.0242068	0.0941203	0.00811412	0.0228063	0.0124387	0.0244772	0.0136982	0.0100493	0	0.00209019	0.0279707	0.00214027	0.053007	0.00208377	0.000936654	0.00345808	0.00120775	0	0.00678148	0.00716343	0	0.0024103	0	0.00170843	0.00354134	0.00381644	0.00239281	0.00583721	0.014467	0.000794123	0.0115818	0.00438792	0.0199298	0.00621476
25	pig 3	7936	0.0173119	0.0307492	0.0314025	0.018862	0.0475023	0.0317393	0.00963384	0.0290017	0.00417158	0.032163	0.0260886	0.00666873	0.0114666	0.0739598	0.111164	0.0058995	0.0144508	0.0183423	0.0257153	0.028801	0.00627305	0	0.00215675	0.0153423	0.00157637	0.0516854	0.00163958	0.00234357	0.00426168	0.00146471	0	0.00500547	0.00519315	0	0.00205043	0	0.00343609	0.00524774	0.00404456	0.00274547	0	0.0189341	0.00177246	0.011265	0.00342087	0.022842	0.00784966
25	pig 1	7444	0.0172018	0.0290468	0.0451809	0.0295247	0.0482827	0.0280666	0.0195415	0.0237868	0.00616338	0.0297272	0.0282795	0.00565591	0.00916361	0.0599733	0.0804725	0.0307194	0.0161837	0.0170851	0.018598	0.0223122	0.00520201	0.0098486	0.00151613	0.029158	0.00166881	0.0460663	0.0032355	0.00372827	0.00336815	0.00128258	0.00356879	0.00594757	0.00359819	0.00163353	0.00293071	0.00119935	0	0.00378832	0.0037093	0.00257709	0.00507706	0.0142997	0.00215106	0.0109651	0.00358261	0.0192113	0.0085132
25	pig 2	7460	0.0144581	0.030368	0.0322658	0.0186653	0.0395692	0.0308368	0.0214257	0.0188836	0.00535642	0.0465203	0.0197846	0.00624004	0.0103231	0.0696334	0.0959147	0.0315918	0.015682	0.0168779	0.0183329	0.0106168	0.00428845	0.00440634	0.00155909	0.0281194	0.00160406	0.0485138	0	0.00251236	0.00415758	0.00164498	0.00218812	0.00575289	0.00270639	0.000879068	0.00288462	0.00129835	0.00127523	0.00214199	0.00533428	0.00319526	0.0060033	0.0183812	0.00150315	0.0140166	0.00503565	0.0234168	0.00955446
30	pig 3	7936	0.0177485	0.0204115	0.0607345	0.048204	0.0514171	0.0281533	0.0186784	0.0514994	0.00910971	0.0453809	0.0217764	0.00567261	0.0157785	0.0151207	0.0945903	0.00581998	0.0261252	0.0144916	0.0150083	0.016968	0.00237773	0.0148678	0.00172202	0.0300712	0.00171151	0.0475749	0.0014529	0.00876453	0.0036025	0.00822704	0.00688925	0.00813821	0.00128685	0.00334965	0.00523856	0.00549168	0.00458202	0.00269123	0.00278166	0.00320078	0.00509327	0.00929917	0.00242244	0.00665178	0.00310068	0.0174907	0.00528645
30	pig 1	7444	0.010825	0.0258444	0.0570416	0.0358663	0.0346101	0.0237713	0.0246321	0.0276457	0.00782271	0.0462376	0.0166141	0.00441931	0.0136451	0.0874755	0.0867131	0.0335984	0.0216801	0.0128591	0.0153937	0.0107041	0.00198278	0.0107039	0	0.0300306	0.00163972	0.0393428	0.00208868	0.00673021	0.00351136	0.00601801	0.00544652	0.00692293	0.00124559	0.00180845	0.00301753	0.00351481	0.0024545	0.00362937	0.00399422	0.00519218	0.0078863	0.0130602	0.00156474	0.00664696	0.00305004	0.0153185	0.00513391
30	pig 2	7460	0.0145092	0.0501538	0.0356917	0.0181458	0.0348499	0.0369183	0.013245	0.0421734	0.00434655	0.0488452	0.0224054	0.00770561	0.01394	0.0995107	0.0994971	0.00770561	0.0207155	0.0136465	0.019299	0.0228231	0.00299132	0	0.00165539	0.0123303	0.00112949	0.0399446	0	0.00213184	0.00387679	0.000831478	0	0.00496066	0.00179877	0	0	0	0	0.00269781	0.00373527	0.00310918	0.0113416	0.0151204	0.000227492	0.00912034	0.0040262	0.0194747	0.00664115
[truncated: 23 more columns]
