# Supplementary material for: A Multi-Omics Protocol for Swine Feces to Elucidate Longitudinal Dynamics in Microbiome Structure and Function
Source: Microorganisms. 2020 Nov 28;8(12):1887. doi: 10.3390/microorganisms8121887 (PMC7760263; doi:10.3390/microorganisms8121887)
Supplement: Supplementary file 1 [file microorganisms-08-01887-s001.zip › Table_S5_data_heatmap_intestinals.csv]

	Ileum	Colon proximal	Colon distal	Feces
Acidaminococcaceae	0.000136159	0.02089113	0.02096759	0.020271495
Clostridiaceae_1	0.364432821	0.028316733	0.029889472	0.060595721
Erysipelotrichaceae	0.157520448	0.01668162	0.018568027	0.025264646
Lachnospiraceae	0.016260999	0.096183406	0.095146325	0.1043136
Lactobacillaceae	0.122373256	0.114174011	0.117327788	0.118770728
Methanobacteriaceae	0.00153613	0.03509463	0.046339202	0.083438211
Muribaculaceae	5.69E-05	0.039639027	0.037434644	0.038915553
Not_assigned	0.020657376	0.045448433	0.042601698	0.023471557
Peptostreptococcaceae	0.236186937	0.019074948	0.020445045	0.028817493
Prevotellaceae	0.000944042	0.238493643	0.211510738	0.154856772
Rikenellaceae	6.83E-05	0.036547536	0.036152345	0.031599567
Ruminococcaceae	0.001972806	0.12460485	0.133255717	0.129265423
Spirochaetaceae	5.06E-05	0.023559443	0.026615187	0.020140233
Streptococcaceae	0.019669562	0.038994184	0.04817988	0.053369897
Veillonellaceae	0.011015621	0.048704688	0.048566659	0.047192458
rare families	0.047111918	0.052009698	0.052206934	0.053108985
