# Supplementary material for: A Multi-Omics Protocol for Swine Feces to Elucidate Longitudinal Dynamics in Microbiome Structure and Function
Source: Microorganisms. 2020 Nov 28;8(12):1887. doi: 10.3390/microorganisms8121887 (PMC7760263; doi:10.3390/microorganisms8121887)
Supplement: Supplementary file 1 [file microorganisms-08-01887-s001.zip › Table_S6_frequent_families.xlsx]

## Sheet: Tabelle2
Table S3: Relative abundance of frequently occurring families in the functional assignment at the corresponding sampling day based on NSAF values of identified PGs as mean values of the three animals and standard derivation.
	d00	SD	d04	SD	d07	SD	d21	SD	d25	SD	d30	SD
Amino acid transport and metabolism
Lactobacillaceae	1.39644	0.0957643	1.84695	0.318187	0.56217	0.189194	0.530255	0.347883	1.09866	0.338759	1.50847	0.0893703
Prevotellaceae	1.03547	0.0894297	1.23639	0.243585	1.85124	0.5816	1.64613	0.0937582	1.42952	0.351173	1.15744	0.179099
Clostridiaceae	0.629039	0.0160764	0.832861	0.0489005	0.409042	0.156345	0.323008	0.0247291	0.427843	0.0188758	0.471613	0.0616627
Clostridiaceae	0.460875	0.0835548	0.513354	0.168867	0.227763	0.153353	0.302636	0.0324864	0.191118	0.0615731	0.171413	0.0331096
Lachnospiraceae	0.544924	0.0517146	0.609568	0.0699454	0.586974	0.147863	0.64712	0.191931	0.429508	0.126647	0.536389	0.0540811
Prevotellaceae	0.550598	0.061255	0.582407	0.144183	0.968643	0.206664	0.882909	0.0757616	1.04297	0.19159	0.627276	0.145714
Ruminococcaceae	0.329288	0.0375103	0.439708	0.00396745	0.280141	0.0877298	0.470366	0.035776	0.296694	0.0824934	0.2831	0.0498437
Carbohydrate transport and metabolism
Lactobacillaceae	1.39644	0.0957643	1.84695	0.318187	0.56217	0.189194	0.530255	0.347883	1.09866	0.338759	1.3363	0.151436
Prevotellaceae	1.03547	0.0894297	1.23639	0.243585	1.85124	0.5816	1.64613	0.0937582	1.42952	0.351173	1.28888	0.127629
Clostridiaceae	0.629039	0.0160764	0.832861	0.0489005	0.409042	0.156345	0.323008	0.0247291	0.427843	0.0188758	0.467338	0.0627622
Lachnospiraceae	0.544924	0.0517146	0.609568	0.0699454	0.586974	0.147863	0.64712	0.191931	0.429508	0.126647	0.554307	0.0563608
Ruminococcaceae	0.329288	0.0375103	0.439708	0.00396745	0.280141	0.0877298	0.470366	0.035776	0.296694	0.0824934	0.307284	0.0609471
Cell motility
Lachnospiraceae	1.19769	0.130775	0.6977	0.0552699	1.32274	0.387603	1.53243	0.210192	1.51049	0.083233	1.02872	0.154514
Clostridiaceae	0.675282	0.0135139	0.42079	0.111615	0.819804	0.0908341	0.708464	0.07054	0.808613	0.131281	0.589604	0.0336776
Prevotellaceae	0.630393	0.0531745	0.606598	0.0468616	0.996678	0.132562	0.850121	0.11459	0.686366	0.0816396	0.792689	0.0452344
Lactobacillaceae	0.11969	0.0162232	0.145626	0.00771496	0.154413	0.038218	0.0687417	0.0467685	0.144224	0.0201026	0.13184	0.0189227
Energy production and conversion
Suidae	0.855574	0.111158	0.608259	0.189687	0.896608	0.324152	0.604984	0.172029	0.548855	0.0460385	0.345955	0.0710747
Prevotellaceae	0.925055	0.0747423	0.955297	0.270371	1.51131	0.25771	1.35305	0.151657	0.969419	0.142393	1.04278	0.233374
Lactobacillaceae	0.393376	0.0701903	0.67513	0.13851	0.142642	0.0123951	0.081888	0.0535368	0.273331	0.0687986	0.550591	0.0443715
Clostridiaceae	0.338391	0.0605714	0.439939	0.0216667	0.329352	0.144566	0.26718	0.0398885	0.235714	0.0426326	0.298432	0.0489366
Lachnospiraceae	0.332133	0.076293	0.391948	0.0655178	0.341263	0.10113	0.406616	0.1488	0.494961	0.0797186	0.305889	0.00752664
Posttranslational modification, protein turnover, chaperones
Prevotellaceae	1.27593	0.105154	1.09991	0.165626	1.19437	0.0801822	1.20224	0.157121	0.971763	0.314651	1.26241	0.067955
Suidae	0.869365	0.128464	0.856434	0.197684	0.766456	0.223336	0.471979	0.0356036	0.485871	0.0540195	0.368033	0.105555
Clostridiaceae	0.372066	0.0324177	0.356892	0.0803072	0.257385	0.0792451	0.324009	0.101722	0.237435	0.0444535	0.292705	0.0824384
Lactobacillaceae	0.211685	0.0303782	0.225943	0.04138	0.0292834	0.0121971	0.0314139	0.0135905	0.0543744	0.027494	0.204257	0.0629023
Lachnospiraceae	0.135672	0.0578554	0.192672	0.0322016	0.152245	0.0380626	0.21488	0.059052	0.0348599	0.0118163	0.197934	0.0238042
Translation, ribosomal structure and biogenesis
Prevotellaceae	6.57241	0.349054	6.91701	0.168998	8.81635	0.0317036	7.68852	0.725384	7.14299	1.04934	7.06172	0.244444
Lactobacillaceae	3.46799	0.297021	4.5174	0.283338	1.32215	0.186887	1.04035	0.526828	2.08348	0.468001	3.82776	0.189571
Clostridiaceae	2.69199	0.326546	1.98974	0.254471	1.49822	0.28278	1.547	0.0989434	1.333	0.139802	1.85496	0.232066
Lachnospiraceae	2.54361	0.319914	3.55488	0.127359	3.52086	0.631984	2.40848	0.470419	1.76973	0.112189	2.76771	0.206208
Ruminococcaceae	1.87322	0.16092	1.79102	0.0406814	1.6598	0.109378	1.46548	0.207822	1.50953	0.219064	1.94943	0.145214
Veillonellaceae	0.985426	0.0890059	1.44431	0.0876815	0.39608	0.100172	0.741289	0.530364	1.10906	0.279319	1.58771	0.177017
Acidaminococcaceae	0.564182	0.112787	0.362461	0.0512172	0.455882	0.11508	0.344721	0.0979222	0.25143	0.0272682	0.259234	0.073251
Selenomonadaceae	1.11014	0.340472	0.95285	0.0711522	1.73997	0.270307	1.71066	0.30132	1.29151	0.432052	1.34629	0.254246
Oscillospiraceae	0.538043	0.117385	0.421124	0.0601482	0.443297	0.139798	0.363085	0.0571374	0.520538	0.0447259	0.505693	0.0768245
unclassified
Prevotellaceae	11.3323	0.591422	11.0076	0.59669	15.2641	0.834027	14.0463	1.11943	12.1752	1.33436	12.4095	0.413103
Lactobacillaceae	4.30908	0.548622	6.5524	0.599114	1.49828	0.107335	1.18659	0.634271	2.79686	0.649474	5.01089	0.262923
Clostridiaceae	3.51775	0.0529176	2.82479	0.512551	2.24955	0.197323	2.29066	0.0522249	1.85139	0.258515	2.19744	0.432674
Lachnospiraceae	2.54755	0.178193	2.60078	0.0499582	2.47641	0.358907	1.80287	0.467733	1.71753	0.153223	2.46434	0.10069
Veillonellaceae	1.32316	0.102247	1.33597	0.125056	0.98295	0.378812	0.478144	0.344498	1.4174	0.257701	2.00367	0.295302
Selenomonadaceae	1.77265	0.416156	1.17875	0.0483915	2.41214	0.38204	2.31506	0.303416	1.78669	0.29708	1.63316	0.213135
Suidae	0.940399	0.124588	0.525022	0.121742	0.789401	0.186439	0.417014	0.0375654	0.440633	0.107202	0.308625	0.0713972
Ruminococcaceae	0.954409	0.0637066	0.890871	0.0014474	0.957092	0.118249	0.804163	0.113671	0.71126	0.0416474	0.986173	0.0806383
Acidaminococcaceae	0.641398	0.0135852	0.602286	0.0905912	0.512556	0.11337	0.495835	0.051003	0.548528	0.0509578	0.362621	0.0211639
