# Supplementary material for: A Multi-Omics Protocol for Swine Feces to Elucidate Longitudinal Dynamics in Microbiome Structure and Function
Source: Microorganisms. 2020 Nov 28;8(12):1887. doi: 10.3390/microorganisms8121887 (PMC7760263; doi:10.3390/microorganisms8121887)
Supplement: Supplementary file 1 [file microorganisms-08-01887-s001.zip › Table_S7_frequent_proteins.xlsx]

## Sheet: Tabelle1
Tabel S2: Relative abundance of functional assignment from frequently found proteins in swine feces at the corresponding sampling days based on NSAF values of the identified PGs as mean values of the three biological replicates and standard derivation.
	d00	SD	d04	SD	d07	SD	d21	SD	d25	SD	d30	SD
Translation, ribosomal structure and biogenesis
small GTP-binding protein domain	1.40833	0.247782	1.60553	0.304511	1.67691	0.569197	2.06285	0.399004	1.92524	0.361479	1.48757	0.285534
ribosomal protein uL18	1.38243	0.0838617	1.22615	0.0075588	1.59311	0.426817	1.53407	0.208262	1.67706	0.275081	1.78329	0.163223
ribosomal protein uS7	2.05679	0.065383	1.75028	0.0652052	2.78966	0.824369	2.26017	0.382043	2.3913	0.443104	2.3541	0.337232
ribosomal protein uS4	1.20149	0.118048	1.1019	0.0414235	1.30757	0.136284	1.31152	0.127874	1.09478	0.0759275	1.18918	0.0144515
ribosomal protein bL20	1.03185	0.115573	0.790871	0.00528599	0.981365	0.138744	0.881542	0.140156	1.17626	0.176084	0.984416	0.0980036
carbohydrate transport and metabolism
Aldolase	0.356133	0.0374077	0.483054	0.0349066	0.379799	0.0567178	0.447276	0.0277749	0.457206	0.0975334	0.404468	0.0234833
phosphopyruvate hydratase	0.336049	0.0403413	0.375839	0.0692404	0.266969	0.0384046	0.447967	0.131798	0.506417	0.122042	0.433388	0.0648071
Glyceraldehyde-3-phosphate dehydrogenase, type I	1.35011	0.105311	1.94214	0.0873433	1.91169	0.646304	2.09428	0.255536	1.91583	0.298573	1.66035	0.118882
triosephosphate isomerase	0.273128	0.0749679	0.354841	0.0777307	0.364568	0.15638	0.290932	0.0360078	0.27001	0.110353	0.170045	0.04635
phosphocarrier protein hpr	0.351425	0.0404384	0.322396	0.0539861	0.103517	0.028877	0.218377	0.0100258	0.211604	0.0302229	0.327488	0.0473544
Phosphoglycerate kinase	0.283233	0.00551327	0.425105	0.0908406	0.12983	0.048088	0.253828	0.0696479	0.247164	0.0576777	0.318812	0.040621
energy production and conversion
Dehydrogenase	0.33671	0.0289968	0.560294	0.0675674	0.418135	0.18671	0.483934	0.044807	0.382591	0.0522999	0.374012	0.0553025
Electron transfer flavoprotein	0.246186	0.0519536	0.295949	0.0113578	0.242554	0.0419553	0.280243	0.0855698	0.283723	0.0621508	0.241219	0.0265065
ATP synthase F0, B subunit	0.270086	0.0673808	0.211711	0.0145243	0.269315	0.164414	0.246619	0.099978	0.174563	0.0539239	0.310441	0.0663923
Inherit from firmNOG: NifU-related domain containing protein	0.369224	0.0370766	0.429996	0.0137935	0.401351	0.0523193	0.45607	0.118333	0.346806	0.0478577	0.425356	0.041497
ATP synthase F1, beta subunit	0.7169	0.0907403	0.616766	0.016204	0.685651	0.0450845	0.900405	0.0528009	0.78911	0.0227908	0.709915	0.059484
posttranslational modification, protein turnover, chaperones
chaperone protein DnaK	0.225104	0.0337406	0.256156	0.0114104	0.215503	0.0799356	0.421993	0.0965966	0.174037	0.0537557	0.209072	0.0282752
ATP-dependent chaperone protein ClpB	0.201697	0.0129149	0.206814	0.0113358	0.0675117	0.0221662	0.275933	0.0203148	0.122846	0.0415274	0.31861	0.0680905
Heat shock protein	0.240275	0.0631711	0.198266	0.0127657	0.302844	0.0919499	0.320326	0.0863662	0.438617	0.120107	0.376635	0.055167
Hsp20/alpha crystallin family	0.277692	0.0792935	0.282294	0.0379333	0.442823	0.0753154	0.362	0.0312042	0.370071	0.0793995	0.393724	0.0830905
chaperonin GroL	0.187571	0.0155788	0.1464	0.0156397	0.190072	0.00708666	0.270156	0.038795	0.219833	0.0530701	0.207986	0.00998293
Trigger factor	0.265418	0.0432044	0.167465	0.0294934	0.229507	0.00868018	0.300025	0.0587616	0.160345	0.0918435	0.230396	0.0343772
Thioredoxin	0.320632	0.0171088	0.228173	0.0120332	0.0515768	0.0127629	0.128996	0.0351466	0.120127	0.0254127	0.216024	0.0352094
Band 7 protein	0.366583	0.0617008	0.271009	0.0528019	0.370641	0.253938	0.490266	0.0656431	0.337464	0.0531294	0.407662	0.0253879
cell motility
Flagellin	1.98758	0.164271	1.18127	0.108255	2.29755	0.518287	2.45458	0.295692	2.54016	0.256893	1.72969	0.197428
Ompa motb domain protein	0.624872	0.0466922	0.601396	0.0392295	0.941903	0.127079	0.836846	0.110662	0.663731	0.0683895	0.784371	0.0384779
Flagellar filament outer layer protein	0.0519547	0.0146962	0.0294911	0.00155528	0.086819	0.0135775	0.20936	0.0163377	0.175232	0.0553955	0.102063	0.0552535
amino acid transport and metabolism
ABC transporter, ATP-binding protein	0.0915329	0.0164376	0.234875	0.000928318	0.214144	0.0868476	0.245564	0.12074	0.295225	0.091782	0.197353	0.0302477
Alpha-keto-beta-hydroxylacyl reductoisomerase	0.151618	0.0286412	0.308362	0.0426049	0.265492	0.0959339	0.234847	0.0371001	0.22242	0.0750612	0.207592	0.0375227
cysteine synthase	0.299188	0.0122209	0.267058	0.0420335	0.247566	0.0742917	0.317377	0.00244514	0.189744	0.0141969	0.265409	0.0173888
phosphoserine transaminase	0.0852159	0.0101523	0.164665	0.000156433	0.0920331	0.00916161	0.128801	0.0374113	0.103939	0.0353864	0.0810511	0.0144892
oxidoreductase activity, acting on the CH-NH2 group of donors, NAD or NADP as acceptor	0.508123	0.0999451	0.659805	0.0103221	0.540172	0.250816	0.816411	0.162089	0.657748	0.265196	0.504998	0.0648384
